# Supplementary material for: Inhibitors of Protein Glycosylation Are Active against the Coronavirus Severe Acute Respiratory Syndrome Coronavirus SARS-CoV-2
Source: Viruses. 2021 Apr 30;13(5):808. doi: 10.3390/v13050808 (PMC8144969; doi:10.3390/v13050808)
Supplement: Supplementary file 1 [file viruses-13-00808-s001.zip]

Archive with 1 entries (1 files):
- viruses-1116498-supplementary.pdf
